# Supplementary material for: Soil Bacteria in Urban Community Gardens Have the Potential to Disseminate Antimicrobial Resistance Through Horizontal Gene Transfer
Source: Front Microbiol. 2021 Nov 23;12:771707. doi: 10.3389/fmicb.2021.771707 (PMC8650581; doi:10.3389/fmicb.2021.771707)
Supplement: Supplementary file 1 [file Data_Sheet_1.zip]

Archive with 3 entries (3 files):
- Supplementary Document S1.PDF
- Table S1.PDF
- Table S2.PDF
